# Supplementary material for: Conjugated Polymer/Recombinant Escherichia coli Biohybrid Systems for Photobiocatalytic Hydrogen Production
Source: ACS Nano. 2024 May 13;18(21):13484–95. doi: 10.1021/acsnano.3c10668 (PMC11140839; doi:10.1021/acsnano.3c10668)
Supplement: Supplementary file 2 — nn3c10668_si_002.zip [file nn3c10668_si_002.zip]

Archive with 6 entries (5 files):
- DFT_structures/
- __MACOSX/._DFT_structures
- DFT_structures/LP2_opt.xyz
- __MACOSX/DFT_structures/._LP2_opt.xyz
- DFT_structures/LP3_opt.xyz
- __MACOSX/DFT_structures/._LP3_opt.xyz
