# Supplementary material for: Conjugated Polymer/Recombinant Escherichia coli Biohybrid Systems for Photobiocatalytic Hydrogen Production
Source: ACS Nano. 2024 May 13;18(21):13484–95. doi: 10.1021/acsnano.3c10668 (PMC11140839; doi:10.1021/acsnano.3c10668)
Supplement: Supplementary file 2 — nn3c10668_si_002.zip [file nn3c10668_si_002.zip › DFT_structures/LP2_opt.xyz]

114
Energy =
C   -17.8101726    0.9486946    2.1610998 
C   -19.1106220    1.4022558    2.4086032 
C   -19.9227473    0.6721035    3.2805309 
C   -19.4449171   -0.4925506    3.8963476 
C   -18.1433477   -0.9485248    3.6493156 
C   -17.3285059   -0.2267625    2.7817354 
C   -15.9040595   -0.4978464    2.3495757 
C   -15.6144112    0.6529894    1.4109912 
C   -16.7456347    1.4922062    1.3105787 
C   -16.7012835    2.6244894    0.4900677 
C   -15.5355003    2.9090193   -0.2162196 
C   -14.3965594    2.0752333   -0.1312624 
C   -13.1887345    2.4002925   -0.8970914 
C   -13.0422640    3.2724946   -1.9577752 
C   -11.7196677    3.3455714   -2.4645696 
C   -10.8225616    2.5303204   -1.8052392 
C    -9.3869307    2.3496676   -2.0555764 
C    -8.6593127    3.3515601   -2.7369260 
C    -7.2963021    3.2083988   -3.0041301 
C    -6.6331043    2.0593930   -2.5828244 
C    -5.1826072    1.6638562   -2.7374295 
C    -7.3448116    1.0518737   -1.8949494 
C    -6.4130505   -0.0355887   -1.5751484 
C    -5.1334189    0.3108422   -2.0615469 
C    -4.0558190   -0.5473214   -1.8949952 
C    -4.2308721   -1.7803206   -1.2288250 
C    -3.1152962   -2.7132721   -1.0409198 
C    -3.1546243   -4.0592791   -0.7344029 
C    -1.8766969   -4.6613738   -0.6219513 
C     0.6149002   -4.0633092   -0.8005883 
C     1.0843700   -5.3968022   -0.8467419 
C     2.4435435   -5.6934911   -0.8018689 
C     3.3692903   -4.6472056   -0.7155108 
C     4.8314600   -4.6473209   -0.6548021 
C     5.2787742   -3.3094336   -0.5707853 
C     6.6335577   -3.0178489   -0.5038841 
C     7.5825436   -4.0643636   -0.5136297 
C     9.0220966   -3.7935521   -0.4494858 
C    10.0723440   -4.6099996   -0.8195547 
C    11.3502008   -4.0287054   -0.6204579 
C    11.3093254   -2.7539213   -0.0926028 
C    12.4268302   -1.8629186    0.2444213 
C    13.7245439   -2.3964390    0.4155734 
C    14.8137738   -1.5801527    0.7254438 
C    14.6205789   -0.2104914    0.8804817 
C    15.6144739    0.8776603    1.2154576 
C    13.3290657    0.3377139    0.7199384 
C    13.4126390    1.7871257    0.9361960 
C    14.7522727    2.1207136    1.2319971 
C    15.1170090    3.4367774    1.4788763 
C    14.1436058    4.4586387    1.4441195 
C    14.4993630    5.8611050    1.6971937 
C    13.8040985    7.0042545    1.3585133 
C    14.4489509    8.2083916    1.7643249 
C    15.6339064    7.9847969    2.4138809 
S    15.9794025    6.2910306    2.5433731 
C    12.8058292    4.1075766    1.1533684 
C    12.4374733    2.7891313    0.8962692 
C    12.2409628   -0.4753063    0.4007232 
S     9.6419010   -2.2720947    0.1715035 
C     7.1186788   -5.3981026   -0.5919364 
C     5.7605158   -5.6941868   -0.6661379 
C     2.9169306   -3.3091670   -0.6745585 
C     4.0961487   -2.3655206   -0.5800898 
C     1.5612380   -3.0176995   -0.7137916 
C    -0.8253917   -3.7913094   -0.8364299 
S    -1.4463832   -2.1865798   -1.1892947 
C    -5.5175769   -2.1100171   -0.7434650 
C    -6.6019817   -1.2538331   -0.9141082 
C    -8.7087929    1.1891373   -1.6348821 
S   -11.6401302    1.6633436   -0.5170908 
C   -14.4569231    0.9347115    0.6994959 
H   -19.4891127    2.3090392    1.9324101 
H   -20.9399644    1.0118806    3.4843907 
H   -20.0932729   -1.0499912    4.5751486 
H   -17.7776274   -1.8572917    4.1325384 
H   -15.8039382   -1.4745962    1.8470488 
H   -15.2088377   -0.5164040    3.2057365 
H   -17.5623845    3.2899251    0.4024108 
H   -15.5019348    3.8051039   -0.8364706 
H   -13.8707540    3.8351685   -2.3858579 
H   -11.4446161    3.9671463   -3.3158869 
H    -9.1655225    4.2664312   -3.0467199 
H    -6.7623207    4.0018439   -3.5311372 
H    -4.5025441    2.3888445   -2.2590992 
H    -4.8801523    1.6073045   -3.7966775 
H    -3.0767707   -0.2726941   -2.2935672 
H    -4.0827945   -4.6143678   -0.6055310 
H     0.3701053   -6.2157576   -0.9341162 
H     2.7718788   -6.7337224   -0.8413860 
H     6.9646130   -1.9780065   -0.4599672 
H     9.9333600   -5.5996299   -1.2531717 
H    12.2779199   -4.5337591   -0.8865279 
H    13.8813300   -3.4712239    0.3203615 
H    15.8033501   -2.0241745    0.8520471 
H    16.4221687    0.9449695    0.4670313 
H    16.1069568    0.7038552    2.1871389 
H    16.1613255    3.6808499    1.6859908 
H    12.8612484    6.9878982    0.8128661 
H    14.0476359    9.2038300    1.5743913 
H    16.3293811    8.7117333    2.8278381 
H    12.0372365    4.8810149    1.1446048 
H    11.3946430    2.5520237    0.6767651 
H    11.2526038   -0.0332967    0.2588812 
H     7.8374379   -6.2178405   -0.5763153 
H     5.4353807   -6.7346314   -0.7230264 
H     4.0561314   -1.7450283    0.3306709 
H     4.1338415   -1.6661034   -1.4321088 
H     1.2287721   -1.9786346   -0.6636949 
H    -5.6659215   -3.0481494   -0.2081864 
H    -7.5815042   -1.5371459   -0.5244965 
H    -9.2505000    0.3920391   -1.1216895 
H   -13.5977734    0.2643532    0.7746986 
H    -1.7399831   -5.7133903   -0.3751536 
~
