# Supplementary material for: Conjugated Polymer/Recombinant Escherichia coli Biohybrid Systems for Photobiocatalytic Hydrogen Production
Source: ACS Nano. 2024 May 13;18(21):13484–95. doi: 10.1021/acsnano.3c10668 (PMC11140839; doi:10.1021/acsnano.3c10668)
Supplement: Supplementary file 2 — nn3c10668_si_002.zip [file nn3c10668_si_002.zip › DFT_structures/LP3_opt.xyz]

142
Energy =
C     9.6680557    0.3515643   -1.6209934 
C     9.3106836   -0.8580105   -1.0268931 
C    10.2870515   -1.8510059   -0.8164077 
C    11.6173314   -1.5859779   -1.2148506 
C    11.9751907   -0.3694491   -1.7998991 
C    11.0022810    0.6047873   -2.0074000 
C    11.1168111    1.9825922   -2.6191676 
C     9.6950068    2.4986907   -2.5469627 
C     8.8567393    1.5257216   -1.9573290 
C     7.4919445    1.7815355   -1.7984838 
C     6.9781983    3.0024953   -2.2271876 
C     7.8004624    3.9849978   -2.8230511 
C     7.2452444    5.2636874   -3.2740988 
C     7.8936245    6.4573259   -3.5271134 
C     7.0346566    7.5052476   -3.9408665 
C     5.7056556    7.1317444   -4.0224209 
C     4.5699392    7.9381886   -4.4172640 
C     4.5722069    9.1646192   -5.0561254 
C     3.2744926    9.6811875   -5.2958899 
C     2.2528508    8.8631505   -4.8555349 
C     0.8017710    9.0614222   -4.9499999 
C     0.2738057   10.3622100   -5.1131840 
C    -1.1012438   10.5820229   -5.2194275 
C    -1.9751163    9.5000203   -5.1549455 
C    -3.4840331    9.4625731   -5.2395301 
C    -1.4624140    8.1949127   -4.9863716 
C    -2.5882913    7.2550427   -4.9578296 
C    -3.7886343    7.9855450   -5.1079469 
C    -5.0165202    7.3405405   -5.1108721 
C    -5.0736613    5.9347922   -4.9729430 
C    -6.3674571    5.2459651   -4.9889936 
C    -7.5877411    5.7013966   -5.4485940 
C    -8.6398946    4.7596376   -5.3258466 
C    -8.2469938    3.5624760   -4.7599548 
C    -9.0623523    2.3956933   -4.4788948 
C   -10.4344425    2.3358626   -4.3302879 
C   -10.9176546    1.0206307   -4.0774998 
C    -9.9192264    0.0834699   -4.0270435 
S    -8.3616828    0.7932911   -4.3065580 
S    -6.5391040    3.6129785   -4.3621962 
C    -3.8637950    5.2197480   -4.8268583 
C    -2.6298356    5.8652540   -4.8143955 
C    -0.0891971    7.9721880   -4.8873194 
S     2.9216381    7.4265967   -4.0987072 
S     5.5251425    5.4422898   -3.5850245 
C     9.1790684    3.7121762   -2.9782661 
H     8.2770520   -1.0261915   -0.7179900 
H    12.3835758   -2.3492619   -1.0771722 
H    13.0119173   -0.1979405   -2.0967406 
H    11.4892037    1.9451468   -3.6567408 
H    11.8179674    2.6258153   -2.0611609 
H     6.8285429    1.0444421   -1.3424929 
H     5.9151734    3.2044648   -2.0844532 
H     8.9660160    6.5906895   -3.3896297 
H     7.3813075    8.5160301   -4.1525036 
H     5.4855141    9.6703637   -5.3675997 
H     3.0987985   10.6236446   -5.8133145 
H     0.9500610   11.2172283   -5.1395899 
H    -1.4778326   11.5995085   -5.3426224 
H    -3.8552403    9.8768454   -6.1919462 
H    -3.9581436   10.0545562   -4.4384893 
H    -5.9364328    7.9196025   -5.2039632 
H    -7.7238066    6.6843306   -5.8977926 
H    -9.6563421    4.9467101   -5.6705173 
H   -11.0742722    3.2162361   -4.3811957 
H   -11.9703953    0.7812056   -3.9279915 
H    -3.8884109    4.1324385   -4.7348475 
H    -1.7143096    5.2820783   -4.7007374 
H     0.2930319    6.9551644   -4.7800183 
H     9.8321559    4.4451818   -3.4545914 
C    -5.6566539    1.5614730    4.8624413 
H    -5.5050696    1.5366390    3.7701899 
H    -4.6513633    1.5419908    5.3156749 
C    -6.5139990    0.4100430    5.3403040 
C    -6.2964966   -0.9549170    5.2191988 
H    -5.4032640   -1.3193900    4.7069247 
C    -7.2388918   -1.8694943    5.7396231 
C    -7.0422856   -3.3172189    5.6261791 
S    -5.4506463   -4.0009219    5.3302747 
C    -6.0771812   -5.6404496    5.3245212 
C    -5.2165096   -6.7873386    5.1232512 
S    -3.6478231   -6.6438784    4.3501184 
C    -3.3276926   -8.3631645    4.5189997 
C    -2.0652150   -8.9488774    4.0537400 
C    -0.9318638   -8.1478081    3.8145979 
H    -0.9733692   -7.0702068    3.9846988 
C     0.2534929   -8.7379369    3.3766559 
C     1.5553604   -8.1431034    3.0572638 
C     1.9967233   -6.8171786    3.0821845 
H     1.3323543   -6.0068233    3.3876283 
C     3.3105721   -6.5342024    2.7178212 
H     3.6548860   -5.4993077    2.7581187 
C     4.2052656   -7.5521077    2.3179204 
C     5.5863301   -7.2408821    1.9374845 
S     6.0537598   -5.6111631    1.4774094 
C     7.7161462   -6.0927861    1.1874235 
C     8.7151710   -5.1379617    0.7545301 
S     8.2663899   -3.6419496   -0.0446564 
C     9.9416832   -3.1360472   -0.1973728 
C    10.7733519   -4.1051329    0.3286665 
H    11.8577476   -4.0072759    0.3571450 
C    10.0900520   -5.2251997    0.8650750 
H    10.5944394   -6.0626814    1.3459208 
C     7.8740014   -7.4416449    1.4454903 
H     8.8231297   -7.9620502    1.3216750 
C     6.6810205   -8.0808196    1.8661401 
H     6.6352883   -9.1386190    2.1217514 
C     3.7440831   -8.8882116    2.2936561 
H     4.4077758   -9.6906686    1.9682516 
C     2.4376502   -9.1741623    2.6624375 
C     1.7268773  -10.5102259    2.7086871 
H     2.2182656  -11.2153049    3.4002377 
H     1.7112149  -11.0039133    1.7224364 
C     0.3394311  -10.1330829    3.1760168 
C    -0.7754232  -10.9330053    3.4123327 
H    -0.7328434  -12.0131023    3.2580875 
C    -1.9659343  -10.3431517    3.8417815 
H    -2.8398061  -10.9752045    4.0013766 
C    -4.4046816   -8.9839481    5.1204786 
H    -4.4272972  -10.0498801    5.3432124 
C    -5.4612675   -8.1045841    5.4633051 
H    -6.3686908   -8.4265777    5.9728835 
C    -7.4399131   -5.6303569    5.5576752 
H    -8.0443071   -6.5364184    5.5786783 
C    -7.9756750   -4.3307246    5.7302324 
H    -9.0362279   -4.1458177    5.8965491 
C    -8.3936810   -1.3612463    6.3782131 
H    -9.1197440   -2.0532577    6.8057990 
C    -8.6179335    0.0079530    6.4950708 
H    -9.5184134    0.3679748    6.9961463 
C    -7.6754381    0.9023379    5.9759114 
C    -7.6372003    2.3686176    5.9520803 
C    -8.5373989    3.3191486    6.4463106 
H    -9.4546330    3.0125629    6.9530187 
C    -8.2418064    4.6748706    6.2805868 
H    -8.9331880    5.4294882    6.6603872 
C    -7.0663275    5.0760757    5.6313879 
H    -6.8518354    6.1397443    5.5108621 
C    -6.1639335    4.1257900    5.1357110 
H    -5.2498624    4.4462723    4.6308644 
C    -6.4512492    2.7733657    5.2973602 
H    -9.9992567   -0.9855570   -3.8427652 
